# Supplementary material for: Species-Specific Humoral Immune Responses in Sheep and Goats upon Small Ruminant Lentivirus Infections Inversely Correlate with Protection against Virus Replication and Pathological Lesions
Source: Int J Mol Sci. 2021 Sep 11;22(18):9824. doi: 10.3390/ijms22189824 (PMC8467527; doi:10.3390/ijms22189824)
Supplement: Supplementary file 1 [file ijms-22-09824-s001.zip]

Archive with 1 entries (1 files):
- ijms-1349512-supplementary.pdf
